# Supplementary material for: Genome-wide association study and candidate gene analysis of alkalinity tolerance in japonica rice germplasm at the seedling stage
Source: Rice (N Y). 2019 Apr 11;12:24. doi: 10.1186/s12284-019-0285-y (PMC6459459; doi:10.1186/s12284-019-0285-y)
Supplement: Supplementary file 2 — Table S2. Geographical distribution of 295 japonica rice varieties (XLSX 22 kb) [file 12284_2019_285_MOESM2_ESM.xlsx]

## Sheet: Sheet1
	Table S2 Geographical distribution of 295 japonica rice varieties
	ID	Accession name	Source	Type	Subgroup
	Z_2	Judapei	Republic of Korea	temperate japonica	P2
	Z_3	Xiaoli	Heilongjiang Province, China	temperate japonica	P2
	Z_4	Baxiludao	Brazil	temperate japonica	MIX
	Z_5	Jing470	Jilin Province, China	temperate japonica	MIX
	Z_6	Yuefu	Liaoning Province, China	temperate japonica	P3
	Z_7	Heimangdao	Gansu Province, China	temperate japonica	MIX
	Z_8	Nanhandao	Democratic People's Republic of Korea	temperate japonica	P2
	Z_9	Jinhechangli	Heilongjiang Province, China	temperate japonica	P2
	Z_10	Wumingnaileng	Heilongjiang Province, China	temperate japonica	P2
	Z_15	Tieludao	Liaoning Province, China	temperate japonica	P3
	Z_16	Wandalu	Liaoning Province, China	temperate japonica	P3
	Z_17	Xiuyan	Liaoning Province, China	temperate japonica	P3
	Z_18	Liangyannuo	Liaoning Province, China	temperate japonica	P3
	Z_19	Balidasui	Liaoning Province, China	temperate japonica	P3
	Z_20	Danjing 8	Liaoning Province, China	temperate japonica	P3
	Z_21	Kaijing 3	Liaoning Province, China	temperate japonica	P3
	Z_22	Liaonong938	Liaoning Province, China	temperate japonica	P1
	Z_23	Lianoxing 6	Liaoning Province, China	temperate japonica	P1
	Z_24	Lianoxing 13	Liaoning Province, China	temperate japonica	P3
	Z_25	Lianoxing 16	Liaoning Province, China	temperate japonica	MIX
	Z_26	Lianoxing 283	Liaoning Province, China	temperate japonica	P2
	Z_27	Lianojing 421	Liaoning Province, China	temperate japonica	P1
	Z_28	Lianojing 912	Liaoning Province, China	temperate japonica	MIX
	Z_29	Shennong 129	Liaoning Province, China	temperate japonica	MIX
	Z_30	Jijing 88	Jilin Province, China	temperate japonica	P3
	Z_31	Xiangyanghongmang	Jilin Province, China	temperate japonica	P3
	Z_32	Gongjiao 13	Jilin Province, China	temperate japonica	P1
	Z_33	Gongzi 1	Jilin Province, China	temperate japonica	MIX
	Z_34	Jiyujing	Jilin Province, China	temperate japonica	P1
	Z_35	Yuanzi 2	Jilin Province, China	temperate japonica	P3
	Z_36	Huangjiantou	Jilin Province, China	temperate japonica	P3
	Z_37	Dahongmao	Jilin Province, China	temperate japonica	P1
	Z_38	Erjiedao	Jilin Province, China	temperate japonica	P3
	Z_39	Dainandao	Jilin Province, China	temperate japonica	MIX
	Z_40	Beihaidao	Jilin Province, China	temperate japonica	P1
	Z_41	Luweidao	Jilin Province, China	temperate japonica	P2
	Z_42	Hongmao	Jilin Province, China	temperate japonica	P1
	Z_43	Jinzao	Jilin Province, China	temperate japonica	P1
	Z_44	Hongmaotao	Jilin Province, China	temperate japonica	P3
	Z_45	Jingou	Jilin Province, China	temperate japonica	MIX
	Z_46	Baidaduxing	Jilin Province, China	temperate japonica	P1
	Z_47	Laoguantou	Jilin Province, China	temperate japonica	P3
	Z_48	Luyu132-1	Jilin Province, China	temperate japonica	P1
	Z_49	Xiaobaimao	Jilin Province, China	temperate japonica	P1
	Z_50	Changchunwumang	Jilin Province, China	temperate japonica	P2
	Z_51	Xiaobaijingzihua	Jilin Province, China	temperate japonica	P3
	Z_52	Jiudao 6	Jilin Province, China	temperate japonica	P3
	Z_53	Jiudao 8	Jilin Province, China	temperate japonica	P3
	Z_54	Shuangfeng 8	Jilin Province, China	temperate japonica	P3
	Z_55	Changbai 9	Jilin Province, China	temperate japonica	P1
	Z_56	Chaochan 1	Jilin Province, China	temperate japonica	P1
	Z_57	Jijing 106	Jilin Province, China	temperate japonica	P3
	Z_58	Jijing 502	Jilin Province, China	temperate japonica	P3
	Z_59	Jiudao 33	Jilin Province, China	temperate japonica	P3
	Z_60	Jiudao 46	Jilin Province, China	temperate japonica	MIX
	Z_61	Jilinriluo	Jilin Province, China	temperate japonica	P3
	Z_62	Dongdao 4	Jilin Province, China	temperate japonica	P3
	Z_63	Longyang 16	Heilongjiang Province, China	temperate japonica	P3
	Z_64	Jite 639	Heilongjiang Province, China	temperate japonica	P3
	Z_65	Songjing 6	Heilongjiang Province, China	temperate japonica	P3
	Z_66	Songjing 9	Heilongjiang Province, China	temperate japonica	P3
	Z_67	Longjing 14	Heilongjiang Province, China	temperate japonica	P3
	Z_68	Longjing 21	Heilongjiang Province, China	temperate japonica	P3
	Z_69	Longjing 26	Heilongjiang Province, China	temperate japonica	P3
	Z_70	Longjing 29	Heilongjiang Province, China	temperate japonica	P3
	Z_71	Longjing 31	Heilongjiang Province, China	temperate japonica	P3
	Z_72	3767	Heilongjiang Province, China	temperate japonica	P3
	Z_73	Zhongken 1	Heilongjiang Province, China	temperate japonica	P3
	Z_74	Longdao 1	Heilongjiang Province, China	temperate japonica	P3
	Z_75	Longdao 3	Heilongjiang Province, China	temperate japonica	P3
	Z_76	Longdao 5	Heilongjiang Province, China	temperate japonica	P3
	Z_77	Longdao 19	Heilongjiang Province, China	temperate japonica	P3
	Z_78	Dongnong 415	Heilongjiang Province, China	temperate japonica	P3
	Z_79	Dongnong 423	Heilongjiang Province, China	temperate japonica	P3
	Z_80	Dongnong 424	Heilongjiang Province, China	temperate japonica	P3
	Z_81	Dongfu 13111	Heilongjiang Province, China	temperate japonica	P3
	Z_82	Dongfu 13221	Heilongjiang Province, China	temperate japonica	P3
	Z_83	Heidao	Heilongjiang Province, China	temperate japonica	P3
	Z_84	Suijing 3	Heilongjiang Province, China	temperate japonica	P2
	Z_85	Hejiang 1	Heilongjiang Province, China	temperate japonica	P2
	Z_86	Hejiang 3	Heilongjiang Province, China	temperate japonica	P2
	Z_87	Hejiang 11	Heilongjiang Province, China	temperate japonica	MIX
	Z_88	Hejiang 18	Heilongjiang Province, China	temperate japonica	MIX
	Z_89	Hejiang 22	Heilongjiang Province, China	temperate japonica	P2
	Z_90	Hejiang 23	Heilongjiang Province, China	temperate japonica	P2
	Z_91	Mudanjiang 1	Heilongjiang Province, China	temperate japonica	P2
	Z_92	Mudanjiang 2	Heilongjiang Province, China	temperate japonica	P2
	Z_93	Fengchan 4	Heilongjiang Province, China	temperate japonica	MIX
	Z_94	Fengchan 9	Heilongjiang Province, China	temperate japonica	MIX
	Z_95	Puxuan 18	Heilongjiang Province, China	temperate japonica	P2
	Z_96	Puxuan 24	Heilongjiang Province, China	temperate japonica	P2
	Z_97	Wuyoudao 1	Heilongjiang Province, China	temperate japonica	P2
	Z_98	Beidao 1	Heilongjiang Province, China	temperate japonica	MIX
	Z_99	Beidao 3	Heilongjiang Province, China	temperate japonica	P2
	Z_100	Longdun 102	Heilongjiang Province, China	temperate japonica	MIX
	Z_101	Longdun 104	Heilongjiang Province, China	temperate japonica	P2
	Z_102	Kengdao 12	Heilongjiang Province, China	temperate japonica	P2
	Z_103	Suijing 7	Heilongjiang Province, China	temperate japonica	MIX
	Z_104	Songqian	Japan	temperate japonica	MIX
	Z_105	Longhuadahonggu	Heilongjiang Province, China	temperate japonica	P2
	Z_106	Bairen	Heilongjiang Province, China	temperate japonica	P2
	Z_107	Wumingzhu	Heilongjiang Province, China	temperate japonica	MIX
	Z_108	Tangyuan 6	Heilongjiang Province, China	temperate japonica	MIX
	Z_109	Wumingdao	Heilongjiang Province, China	temperate japonica	P2
	Z_110	Gailiangguoguang	Heilongjiang Province, China	temperate japonica	P2
	Z_111	Hongniandao	Heilongjiang Province, China	temperate japonica	P2
	Z_112	Dahuangjingzi	Heilongjiang Province, China	temperate japonica	P3
	Z_113	Xinxue	Japan	temperate japonica	P2
	Z_114	Laoguangtou 83	Heilongjiang Province, China	temperate japonica	P2
	Z_115	Xiaobaijingzi	Heilongjiang Province, China	temperate japonica	MIX
	Z_116	Laotoudao	Heilongjiang Province, China	temperate japonica	MIX
	Z_117	Wuchangbaimao	Heilongjiang Province, China	temperate japonica	MIX
	Z_118	Hongmaodaozi	Heilongjiang Province, China	temperate japonica	P2
	Z_119	Daguoxing	Heilongjiang Province, China	temperate japonica	P2
	Z_120	Erbaimao	Heilongjiang Province, China	temperate japonica	P2
	Z_121	Gonghedao	Heilongjiang Province, China	temperate japonica	MIX
	Z_122	Dalidao	Heilongjiang Province, China	temperate japonica	MIX
	Z_123	Sanjiang 1	Heilongjiang Province, China	temperate japonica	P2
	Z_124	Hongfujianguoguang	Heilongjiang Province, China	temperate japonica	P2
	Z_125	Jinxiandao 1	Heilongjiang Province, China	temperate japonica	MIX
	Z_126	Hongninadao	Heilongjiang Province, China	temperate japonica	P3
	Z_127	Hailunguangjian	Heilongjiang Province, China	temperate japonica	P3
	Z_128	Dabaidu	Heilongjiang Province, China	temperate japonica	P2
	Z_129	Binxu	Japan	temperate japonica	P2
	Z_130	Guangtouzijian	Heilongjiang Province, China	temperate japonica	P2
	Z_131	Zhumaodao	Heilongjiang Province, China	temperate japonica	P2
	Z_132	Liushuzhong	Heilongjiang Province, China	temperate japonica	P2
	Z_133	Binxianludao	Heilongjiang Province, China	temperate japonica	P2
	Z_134	Huodaozi	Heilongjiang Province, China	temperate japonica	P2
	Z_135	Dongnong 419	Heilongjiang Province, China	temperate japonica	P2
	Z_136	Tonghejingzu	Heilongjiang Province, China	temperate japonica	MIX
	Z_137	Youmangziyedao	Heilongjiang Province, China	temperate japonica	MIX
	Z_138	Baimangdao	Heilongjiang Province, China	temperate japonica	P2
	Z_139	Xinkaizhong	Heilongjiang Province, China	temperate japonica	P2
	Z_140	Hejiang 17	Heilongjiang Province, China	temperate japonica	MIX
	Z_141	Putongludao	Heilongjiang Province, China	temperate japonica	MIX
	Z_142	Wumangziyedao	Heilongjiang Province, China	temperate japonica	P2
	Z_143	Dingxudao	Heilongjiang Province, China	temperate japonica	MIX
	Z_144	Wunong 71	Heilongjiang Province, China	temperate japonica	MIX
	Z_145	Xinghuo 1	Heilongjiang Province, China	temperate japonica	P2
	Z_146	Shishoubaimao	Heilongjiang Province, China	temperate japonica	MIX
	Z_147	Yushenlongbaimao	Heilongjiang Province, China	temperate japonica	P2
	Z_148	Guozhu	Heilongjiang Province, China	temperate japonica	P3
	Z_149	Qingsen 5	Heilongjiang Province, China	temperate japonica	MIX
	Z_150	Guoguang	Heilongjiang Province, China	temperate japonica	P3
	Z_151	Fuguo	Heilongjiang Province, China	temperate japonica	P2
	Z_152	Xingguo	Heilongjiang Province, China	temperate japonica	P2
	Z_153	Songbennuo	Heilongjiang Province, China	temperate japonica	P2
	Z_154	Piaohonggendao	Heilongjiang Province, China	temperate japonica	P2
	Z_155	Laotoudao	Heilongjiang Province, China	temperate japonica	P2
	Z_156	Heijing 2	Heilongjiang Province, China	temperate japonica	P2
	Z_157	Heijing 5	Heilongjiang Province, China	temperate japonica	MIX
	Z_158	Heijing 7	Heilongjiang Province, China	temperate japonica	P2
	Z_159	Heijing 8	Heilongjiang Province, China	temperate japonica	P2
	Z_160	Ningjing 12	Ningxia Hui Autonomous Region, China	temperate japonica	P2
	Z_161	Ningjing 34	Ningxia Hui Autonomous Region, China	temperate japonica	MIX
	Z_162	Nongke 843	Ningxia Hui Autonomous Region, China	temperate japonica	P3
	Z_163	Millin	Japan	temperate japonica	P2
	Z_164	Weiguo	Japan	temperate japonica	P2
	Z_165	Qiutianxiaodong	Japan	temperate japonica	P1
	Z_166	Yuanli	Japan	temperate japonica	MIX
	Z_167	Sanxue	Japan	temperate japonica	P3
	Z_168	Anjiaribendao	Japan	temperate japonica	P3
	Z_169	Fuyu	Japan	temperate japonica	P1
	Z_170	Jiaonian 2	Japan	temperate japonica	MIX
	Z_171	Yueguangzao	Japan	temperate japonica	P2
	Z_172	Yimuhuang	Japan	temperate japonica	P2
	Z_173	Rili 23	Japan	temperate japonica	P2
	Z_174	Junuw	Japan	temperate japonica	P2
	Z_175	Aoyu 387	Japan	temperate japonica	P2
	Z_176	Aoyu 394	Japan	temperate japonica	P2
	Z_177	Qiuli	Japan	temperate japonica	P2
	Z_178	Xichuizaosheng	Japan	temperate japonica	P2
	Z_179	Riyin A9	Japan	temperate japonica	P2
	Z_180	Riyin A17	Japan	temperate japonica	P2
	Z_181	Pingtianzaosheng	Japan	temperate japonica	P2
	Z_182	Youfeng	Japan	temperate japonica	P1
	Z_183	Longli	Japan	temperate japonica	MIX
	Z_184	Guanshan	Japan	temperate japonica	P2
	Z_185	Hualian	Japan	temperate japonica	P2
	Z_186	Huashuidao	Japan	temperate japonica	P2
	Z_187	Quanguan	Japan	temperate japonica	P2
	Z_188	Qiandaijing	Japan	temperate japonica	P2
	Z_189	Tiantai	Japan	temperate japonica	P2
	Z_190	Zaoshajing	Japan	temperate japonica	P2
	Z_191	Fengshouguang	Japan	temperate japonica	P2
	Z_192	Fushiguang	Japan	temperate japonica	P2
	Z_193	Shanxing 86	Japan	temperate japonica	P2
	Z_194	WD12468	Japan	temperate japonica	P2
	Z_195	Alixiao	Japan	temperate japonica	P1
	Z_196	Kelisita	Japan	temperate japonica	P2
	Z_197	Baerduo	Japan	temperate japonica	P2
	Z_198	Zhenpingdao	Japan	temperate japonica	P2
	Z_199	Lige	Japan	temperate japonica	P1
	Z_200	Luyu	Japan	temperate japonica	P1
	Z_201	Qingchunhao	Japan	temperate japonica	P1
	Z_202	Tengxi 168	Japan	temperate japonica	P1
	Z_203	Tengxi 180	Japan	temperate japonica	P1
	Z_204	Tengxi 144	Japan	temperate japonica	P1
	Z_205	Daoguang	Japan	temperate japonica	P1
	Z_206	Gongsui	Japan	temperate japonica	P1
	Z_207	Qiuguang	Japan	temperate japonica	P2
	Z_208	Yewa	Japan	temperate japonica	P1
	Z_209	Tijing	Japan	temperate japonica	P1
	Z_210	Tishiyu	Japan	temperate japonica	P1
	Z_211	Qiufeng	Japan	temperate japonica	P1
	Z_212	Tinian	Japan	temperate japonica	P1
	Z_213	Qiuzhao	Japan	temperate japonica	P1
	Z_214	Qingjing	Japan	temperate japonica	P1
	Z_215	Tengban 5	Japan	temperate japonica	P1
	Z_216	Luaosuiqiubo	Japan	temperate japonica	P1
	Z_217	Yueshi	Japan	temperate japonica	P1
	Z_218	Huangbaiguang	Japan	temperate japonica	P1
	Z_219	Xigelong	Japan	temperate japonica	P1
	Z_220	Lianchunhao	Japan	temperate japonica	P1
	Z_221	Miaomiaoxiyuan	Japan	temperate japonica	P1
	Z_222	Huangjinmeng	Japan	temperate japonica	P1
	Z_223	Zaohuangjin	Japan	temperate japonica	P1
	Z_224	Luaoxiang	Japan	temperate japonica	P1
	Z_225	Xiaotiandai 5	Japan	temperate japonica	P1
	Z_226	Zoufangzhu	Japan	temperate japonica	MIX
	Z_227	Daibei 45	Japan	temperate japonica	MIX
	Z_228	Chao F12	Democratic People's Republic of Korea	temperate japonica	P2
	Z_229	Henan 15	Democratic People's Republic of Korea	temperate japonica	P2
	Z_230	Tiejing 14	Democratic People's Republic of Korea	temperate japonica	P2
	Z_231	Zaodao 2	Democratic People's Republic of Korea	temperate japonica	P2
	Z_232	Pingrang 1	Democratic People's Republic of Korea	temperate japonica	P2
	Z_233	Pingrang 10	Democratic People's Republic of Korea	temperate japonica	P2
	Z_234	Xiannan 1	Democratic People's Republic of Korea	temperate japonica	P3
	Z_235	Xiannan 23	Democratic People's Republic of Korea	temperate japonica	P2
	Z_236	Yanzhou 1	Democratic People's Republic of Korea	temperate japonica	P2
	Z_237	Longcheng 14	Democratic People's Republic of Korea	temperate japonica	P2
	Z_238	Chaoxiandao	Democratic People's Republic of Korea	temperate japonica	P2
	Z_239	DJP6217	Russia	temperate japonica	MIX
	Z_240	3P6213	Russia	temperate japonica	P3
	Z_241	11195	Russia	temperate japonica	P3
	Z_242	12324	Russia	temperate japonica	P3
	Z_243	12338	Russia	temperate japonica	P3
	Z_244	12346	Russia	temperate japonica	P3
	Z_245	X1	Russia	temperate japonica	P3
	Z_246	Baizjenzhudao	Republic of Korea	temperate japonica	P3
	Z_247	Pingbei 30	Republic of Korea	temperate japonica	P1
	Z_248	nanyidao	Republic of Korea	temperate japonica	P3
	Z_249	Miyang 87	Republic of Korea	temperate japonica	P3
	Z_250	Zhenfu32-xuan	Republic of Korea	temperate japonica	P3
	Z_251	BG1	Republic of Korea	temperate japonica	P1
	Z_252	Gaoyundao	Republic of Korea	temperate japonica	P1
	Z_254	Yuntoudao	Republic of Korea	temperate japonica	MIX
	Z_255	Tengxi 138	Japan	temperate japonica	MIX
	Z_256	Taixingdao	Republic of Korea	temperate japonica	MIX
	Z_257	Julou	Republic of Korea	temperate japonica	P2
	Z_258	Dunnei	Republic of Korea	temperate japonica	P2
	Z_259	Wanan	Republic of Korea	temperate japonica	P2
	Z_260	Wenchang	Republic of Korea	temperate japonica	MIX
	Z_261	Sanbai	Republic of Korea	temperate japonica	P2
	Z_262	Shangmei	Republic of Korea	temperate japonica	P2
	Z_263	Wutai	Republic of Korea	temperate japonica	MIX
	Z_264	Yunchang	Republic of Korea	temperate japonica	MIX
	Z_265	Yinyue	Republic of Korea	temperate japonica	MIX
	Z_266	Hongzhenzhu	Republic of Korea	temperate japonica	MIX
	Z_267	Chaolin	Republic of Korea	temperate japonica	MIX
	Z_268	Zaojingfu	Republic of Korea	temperate japonica	P2
	Z_269	ZD4	Inner Mongolia Autonomous region, China	temperate japonica	MIX
	Z_270	ZD9	Inner Mongolia Autonomous region, China	temperate japonica	MIX
	Z_271	Dongnong9006	Heilongjiang Province, China	temperate japonica	P3
	Z_272	ZD14	Inner Mongolia Autonomous region, China	temperate japonica	P3
	Z_273	ZD16	Inner Mongolia Autonomous region, China	temperate japonica	P3
	Z_274	ZD18	Inner Mongolia Autonomous region, China	temperate japonica	P3
	Z_275	ZD19	Inner Mongolia Autonomous region, China	temperate japonica	P3
	Z_276	ZD20	Inner Mongolia Autonomous region, China	temperate japonica	P3
	Z_277	ZD22	Inner Mongolia Autonomous region, China	temperate japonica	P2
	Z_278	ZD28	Inner Mongolia Autonomous region, China	temperate japonica	P3
	Z_279	ZD30	Inner Mongolia Autonomous region, China	temperate japonica	P3
	Z_280	ZD46	Inner Mongolia Autonomous region, China	temperate japonica	P3
	Z_281	ZD54	Inner Mongolia Autonomous region, China	temperate japonica	P3
	Z_282	Mudanjiang 30	Heilongjiang Province, China	temperate japonica	MIX
	Z_283	Dongnong 428	Heilongjiang Province, China	temperate japonica	MIX
	Z_284	Songjing 10	Heilongjiang Province, China	temperate japonica	MIX
	Z_285	WD20342	Jilin Province, China	temperate japonica	P2
	Z_286	Caidao	Japan	temperate japonica	MIX
	Z_287	Song 98131	Heilongjiang Province, China	temperate japonica	P2
	Z_288	Hongxiang 1	Jilin Province, China	temperate japonica	MIX
	Z_289	9527TU	Japan	temperate japonica	P3
	Z_290	Dongnong 422	Heilongjiang Province, China	temperate japonica	P3
	Z_291	Yingtui 7339	Heilongjiang Province, China	temperate japonica	P3
	Z_292	Longjing 20	Heilongjiang Province, China	temperate japonica	P3
	Z_293	Zaochangli	Heilongjiang Province, China	temperate japonica	P3
	Z_294	CP61	Heilongjiang Province, China	temperate japonica	P3
	Z_295	Heimi	Heilongjiang Province, China	temperate japonica	P3
	Z_296	ZY3104	Heilongjiang Province, China	temperate japonica	P3
	Z_297	Saozhoudao	Heilongjiang Province, China	temperate japonica	P3
	Z_298	Yuanye 4	Heilongjiang Province, China	temperate japonica	P3
	Z_299	BaxiludaoTU	Heilongjiang Province, China	temperate japonica	P3
	Z_300	Z176	Heilongjiang Province, China	temperate japonica	P3
	Z_302	Jing7056	Heilongjiang Province, China	temperate japonica	P3
