# Supplementary material for: Genome-wide association study and candidate gene analysis of alkalinity tolerance in japonica rice germplasm at the seedling stage
Source: Rice (N Y). 2019 Apr 11;12:24. doi: 10.1186/s12284-019-0285-y (PMC6459459; doi:10.1186/s12284-019-0285-y)
Supplement: Supplementary file 5 — Table S3. Summary of functional annotation of the genes in the candidate region on chromosome 3 (XLSX 12 kb) [file 12284_2019_285_MOESM5_ESM.xlsx]

## Sheet: Sheet1
	Table S3 Summary of functional annotation of the genes in the candidate region on chromosome 3
	Gene accession	Functional annotation
	LOC_Os03g25900	retrotransposon protein, putative, Ty3-gypsy subclass
	LOC_Os03g25910	expressed protein
	LOC_Os03g25920	amino acid permease family protein, putative, expressed
	LOC_Os03g25930	emp24/gp25L/p24 family protein, putative, expressed
	LOC_Os03g25940	cystathionine gamma-synthase, putative, expressed
	LOC_Os03g25945	expressed protein
	LOC_Os03g25950	expressed protein
	LOC_Os03g25960	RNA recognition motif containing protein, putative, expressed
	LOC_Os03g25970	KH domain-containing protein, putative, expressed
	LOC_Os03g25980	polypyrimidine tract-binding protein, putative, expressed
	LOC_Os03g25988	hypothetical protein
	LOC_Os03g25990	expansin precursor, putative, expressed
	LOC_Os03g26000	expressed protein
	LOC_Os03g26010	retrotransposon protein, putative, unclassified, expressed
	LOC_Os03g26020	retrotransposon protein, putative, unclassified, expressed
	LOC_Os03g26030	expressed protein
	LOC_Os03g26044	CSLA5 - cellulose synthase-like family A; mannan synthase, expressed
	LOC_Os03g26060	expressed protein
	LOC_Os03g26070	expressed protein
	LOC_Os03g26080	nucleoside-triphosphatase, putative, expressed
	LOC_Os03g26090	GPI-anchored wall transfer protein 1, putative, expressed
	LOC_Os03g26100	transposon protein, putative, unclassified, expressed
	LOC_Os03g26120	hypothetical protein
	LOC_Os03g26130	MYB family transcription factor, putative, expressed
	LOC_Os03g26180	expressed protein
	LOC_Os03g26190	hypothetical protein
	LOC_Os03g26200	methyltransferase, putative, expressed
	LOC_Os03g26210	helix-loop-helix DNA-binding domain containing protein, expressed
	LOC_Os03g26220	expressed protein
	LOC_Os03g26229	40S ribosomal protein S9-1, putative, expressed
	LOC_Os03g26240	hypothetical protein
	LOC_Os03g26250	expressed protein
	LOC_Os03g26260	NB-ARC domain containing protein, expressed
	LOC_Os03g26280	expressed protein
	LOC_Os03g26290	retrotransposon protein, putative, unclassified, expressed
	LOC_Os03g26300	zinc finger, C3HC4 type domain containing protein, expressed
	LOC_Os03g26310	expressed protein
	LOC_Os03g26329	retrotransposon protein, putative, unclassified, expressed
	LOC_Os03g26350	transposon protein, putative, unclassified, expressed
	LOC_Os03g26360	expressed protein
	LOC_Os03g26370	zinc finger, C3HC4 type domain containing protein, expressed
	LOC_Os03g26380	transposon protein, putative, unclassified, expressed
	LOC_Os03g26390	retrotransposon protein, putative, unclassified, expressed
	LOC_Os03g26400	retrotransposon protein, putative, unclassified, expressed
	LOC_Os03g26420	zinc finger, C3HC4 type domain containing protein, expressed
	LOC_Os03g26430	aldose 1-epimerase, putative, expressed
	LOC_Os03g26440	tRNA pseudouridine synthase family protein, putative, expressed
	LOC_Os03g26450	F-actin-capping protein subunit beta, putative, expressed
	LOC_Os03g26460	CS domain containing protein, putative, expressed
	LOC_Os03g26470	expressed protein
	LOC_Os03g26480	expressed protein
	LOC_Os03g26490	expressed protein
	LOC_Os03g26500	expressed protein
	LOC_Os03g26510	hypothetical protein
