# Supplementary material for: Genome-wide association study and candidate gene analysis of alkalinity tolerance in japonica rice germplasm at the seedling stage
Source: Rice (N Y). 2019 Apr 11;12:24. doi: 10.1186/s12284-019-0285-y (PMC6459459; doi:10.1186/s12284-019-0285-y)
Supplement: Supplementary file 6 — Table S4. GO enrichment analysis of the genes in candidate region. (XLSX 15 kb) [file 12284_2019_285_MOESM6_ESM.xlsx]

## Sheet: Sheet1
Table S4 GO enrichment analysis of the genes in candidate region
GO accession	Type	Name	Gene accession
GO:0044281	biological_process	small molecule metabolic process	LOC_Os03g25940	LOC_Os03g26310	LOC_Os03g26430	LOC_Os03g26530
GO:0006139	biological_process	nucleobase, nucleoside, nucleotide and nucleic acid metabolic process	LOC_Os03g26020	LOC_Os03g26290	LOC_Os03g26390	LOC_Os03g26210	LOC_Os03g26310	LOC_Os03g26570	LOC_Os03g26440	LOC_Os03g26130
GO:0008152	biological_process	metabolic process	LOC_Os03g26390	LOC_Os03g26020	LOC_Os03g26290	LOC_Os03g26090	LOC_Os03g26430		LOC_Os03g26210	LOC_Os03g25940	LOC_Os03g26310	LOC_Os03g26570	LOC_Os03g26440	LOC_Os03g26130	LOC_Os03g26530
GO:0044260	biological_process	cellular macromolecule metabolic process	LOC_Os03g26020	LOC_Os03g26290	LOC_Os03g26090	LOC_Os03g26390	LOC_Os03g26210	LOC_Os03g26570	LOC_Os03g26440	LOC_Os03g26130
GO:0044238	biological_process	primary metabolic process	LOC_Os03g26390	LOC_Os03g26020	LOC_Os03g26290	LOC_Os03g26090	LOC_Os03g26430		LOC_Os03g26210	LOC_Os03g25940	LOC_Os03g26310		LOC_Os03g26570	LOC_Os03g26440	LOC_Os03g26130	LOC_Os03g26530
GO:0044237	biological_process	cellular metabolic process	LOC_Os03g26390	LOC_Os03g26020	LOC_Os03g26290	LOC_Os03g26090	LOC_Os03g26430		LOC_Os03g26210	LOC_Os03g25940	LOC_Os03g26310	LOC_Os03g26570	LOC_Os03g26440	LOC_Os03g26130	LOC_Os03g26530
GO:0009987	biological_process	cellular process	LOC_Os03g26390	LOC_Os03g26020	LOC_Os03g26290	LOC_Os03g26130	LOC_Os03g26090	LOC_Os03g26430		LOC_Os03g26210	LOC_Os03g25940	LOC_Os03g26260	LOC_Os03g26570	LOC_Os03g26450	LOC_Os03g26440	LOC_Os03g26310	LOC_Os03g26010	LOC_Os03g26530
GO:0009059	biological_process	macromolecule biosynthetic process	LOC_Os03g26020	LOC_Os03g26210	LOC_Os03g26130	LOC_Os03g26090	LOC_Os03g26390
GO:0043170	biological_process	macromolecule metabolic process	LOC_Os03g26020	LOC_Os03g26290	LOC_Os03g26090	LOC_Os03g26390	LOC_Os03g26210		LOC_Os03g26570	LOC_Os03g26440	LOC_Os03g26130
GO:0044249	biological_process	cellular biosynthetic process	LOC_Os03g26020	LOC_Os03g26090	LOC_Os03g26210	LOC_Os03g26390	LOC_Os03g26310	LOC_Os03g26130	LOC_Os03g26530
GO:0009058	biological_process	biosynthetic process	LOC_Os03g26020	LOC_Os03g26090	LOC_Os03g26210	LOC_Os03g26390	LOC_Os03g26310	LOC_Os03g26130	LOC_Os03g26530
GO:0006807	biological_process	nitrogen compound metabolic process	LOC_Os03g26020	LOC_Os03g26290	LOC_Os03g25940	LOC_Os03g26210	LOC_Os03g26390	LOC_Os03g26310	LOC_Os03g26570	LOC_Os03g26440	LOC_Os03g26130
GO:0034645	biological_process	cellular macromolecule biosynthetic process	LOC_Os03g26020	LOC_Os03g26210	LOC_Os03g26130	LOC_Os03g26090	LOC_Os03g26390
GO:0003676	molecular_function	nucleic acid binding	LOC_Os03g26020	LOC_Os03g26290	LOC_Os03g25980	LOC_Os03g26390	LOC_Os03g26630	LOC_Os03g26229	LOC_Os03g25960	LOC_Os03g25970	LOC_Os03g26570	LOC_Os03g26130	LOC_Os03g26010	LOC_Os03g26329
GO:0005488	molecular_function	binding	LOC_Os03g26229	LOC_Os03g26260	LOC_Os03g26300	LOC_Os03g26570	LOC_Os03g26450	LOC_Os03g26329	LOC_Os03g26020	LOC_Os03g26430	LOC_Os03g25970	LOC_Os03g25980	LOC_Os03g26370	LOC_Os03g26130	LOC_Os03g26010	LOC_Os03g26290	LOC_Os03g26420	LOC_Os03g25940	LOC_Os03g26630	LOC_Os03g26390	LOC_Os03g25960
GO:0008270	molecular_function	zinc ion binding	LOC_Os03g26300	LOC_Os03g26370	LOC_Os03g26420	LOC_Os03g26329
GO:0043167	molecular_function	ion binding	LOC_Os03g26420	LOC_Os03g26370	LOC_Os03g26300	LOC_Os03g26329
GO:0016740	molecular_function	transferase activity	LOC_Os03g26020	LOC_Os03g26390	LOC_Os03g26090	LOC_Os03g26530
GO:0046872	molecular_function	metal ion binding	LOC_Os03g26420	LOC_Os03g26370	LOC_Os03g26300	LOC_Os03g26329
GO:0016787	molecular_function	hydrolase activity	LOC_Os03g26290	LOC_Os03g26080	LOC_Os03g26100	LOC_Os03g26390
GO:0043169	molecular_function	cation binding	LOC_Os03g26420	LOC_Os03g26370	LOC_Os03g26300	LOC_Os03g26329
GO:0003824	molecular_function	catalytic activity	LOC_Os03g26020	LOC_Os03g26290	LOC_Os03g26080	LOC_Os03g26090	LOC_Os03g26430		LOC_Os03g25940	LOC_Os03g26100	LOC_Os03g26390	LOC_Os03g26440	LOC_Os03g26690	LOC_Os03g26530
GO:0046914	molecular_function	transition metal ion binding	LOC_Os03g26300	LOC_Os03g26370	LOC_Os03g26420	LOC_Os03g26329
GO:0005515	molecular_function	protein binding	LOC_Os03g26300	LOC_Os03g26370	LOC_Os03g26450	LOC_Os03g26420	LOC_Os03g26260
GO:0016020	cellular_component	membrane	LOC_Os03g25920	LOC_Os03g25930	LOC_Os03g26090	LOC_Os03g26310	LOC_Os03g26530
GO:0005622	cellular_component	intracellular	LOC_Os03g26090	LOC_Os03g26229	LOC_Os03g26310	LOC_Os03g26450	LOC_Os03g26010	LOC_Os03g26210
GO:0005623	cellular_component	cell	LOC_Os03g25920	LOC_Os03g25930	LOC_Os03g26090	LOC_Os03g26229	LOC_Os03g26310	LOC_Os03g26450	LOC_Os03g26010	LOC_Os03g26210	LOC_Os03g26530
GO:0044464	cellular_component	cell part	LOC_Os03g25920	LOC_Os03g25930	LOC_Os03g26090	LOC_Os03g26229	LOC_Os03g26310	LOC_Os03g26450	LOC_Os03g26010	LOC_Os03g26210	LOC_Os03g26530
GO:0044424	cellular_component	intracellular part	LOC_Os03g26010	LOC_Os03g26090	LOC_Os03g26210	LOC_Os03g26450	LOC_Os03g26310

## Sheet: Sheet2
GO_acc term_type Term queryitem querytotal bgitem bgtotal pvalue FDR entries
GO:0044281 P small molecule metabolic process 5 34 1079 24460 0.016 0.67 // LOC_Os03g25940 // LOC_Os03g26620 // LOC_Os03g26310 // LOC_Os03g26430 // LOC_Os03g26530
GO:0006139 P nucleobase, nucleoside, nucleotide and nucleic acid metabolic process 8 34 6727 24460 0.76 1 // LOC_Os03g26020 // LOC_Os03g26290 // LOC_Os03g26390 // LOC_Os03g26210 // LOC_Os03g26310 // LOC_Os03g26570 // LOC_Os03g26440 // LOC_Os03g26130
GO:0008152 P metabolic process 14 34 14088 24460 0.98 1 // LOC_Os03g26390 // LOC_Os03g26020 // LOC_Os03g26290 // LOC_Os03g26090 // LOC_Os03g26430 // LOC_Os03g26620 // LOC_Os03g26210 // LOC_Os03g25940 // LOC_Os03g26310 // LOC_Os03g26704 // LOC_Os03g26570 // LOC_Os03g26440 // LOC_Os03g26130 // LOC_Os03g26530
GO:0044260 P cellular macromolecule metabolic process 8 34 9405 24460 0.98 1 // LOC_Os03g26020 // LOC_Os03g26290 // LOC_Os03g26090 // LOC_Os03g26390 // LOC_Os03g26210 // LOC_Os03g26570 // LOC_Os03g26440 // LOC_Os03g26130
GO:0044238 P primary metabolic process 14 34 12303 24460 0.89 1 // LOC_Os03g26390 // LOC_Os03g26020 // LOC_Os03g26290 // LOC_Os03g26090 // LOC_Os03g26430 // LOC_Os03g26620 // LOC_Os03g26210 // LOC_Os03g25940 // LOC_Os03g26310 // LOC_Os03g26704 // LOC_Os03g26570 // LOC_Os03g26440 // LOC_Os03g26130 // LOC_Os03g26530
GO:0044237 P cellular metabolic process 13 34 10813 24460 0.81 1 // LOC_Os03g26390 // LOC_Os03g26020 // LOC_Os03g26290 // LOC_Os03g26090 // LOC_Os03g26430 // LOC_Os03g26620 // LOC_Os03g26210 // LOC_Os03g25940 // LOC_Os03g26310 // LOC_Os03g26570 // LOC_Os03g26440 // LOC_Os03g26130 // LOC_Os03g26530
GO:0009987 P cellular process 16 34 12363 24460 0.72 1 // LOC_Os03g26390 // LOC_Os03g26020 // LOC_Os03g26290 // LOC_Os03g26130 // LOC_Os03g26090 // LOC_Os03g26430 // LOC_Os03g26620 // LOC_Os03g26210 // LOC_Os03g25940 // LOC_Os03g26260 // LOC_Os03g26570 // LOC_Os03g26450 // LOC_Os03g26440 // LOC_Os03g26310 // LOC_Os03g26010 // LOC_Os03g26530
GO:0009059 P macromolecule biosynthetic process 5 34 5252 24460 0.88 1 // LOC_Os03g26020 // LOC_Os03g26210 // LOC_Os03g26130 // LOC_Os03g26090 // LOC_Os03g26390
GO:0043170 P macromolecule metabolic process 9 34 10789 24460 0.99 1 // LOC_Os03g26020 // LOC_Os03g26290 // LOC_Os03g26090 // LOC_Os03g26390 // LOC_Os03g26210 // LOC_Os03g26704 // LOC_Os03g26570 // LOC_Os03g26440 // LOC_Os03g26130
GO:0044249 P cellular biosynthetic process 8 34 5899 24460 0.6 1 // LOC_Os03g26020 // LOC_Os03g26090 // LOC_Os03g26620 // LOC_Os03g26210 // LOC_Os03g26390 // LOC_Os03g26310 // LOC_Os03g26130 // LOC_Os03g26530
GO:0009058 P biosynthetic process 8 34 6082 24460 0.64 1 // LOC_Os03g26020 // LOC_Os03g26090 // LOC_Os03g26620 // LOC_Os03g26210 // LOC_Os03g26390 // LOC_Os03g26310 // LOC_Os03g26130 // LOC_Os03g26530
GO:0006807 P nitrogen compound metabolic process 9 34 7115 24460 0.69 1 // LOC_Os03g26020 // LOC_Os03g26290 // LOC_Os03g25940 // LOC_Os03g26210 // LOC_Os03g26390 // LOC_Os03g26310 // LOC_Os03g26570 // LOC_Os03g26440 // LOC_Os03g26130
GO:0034645 P cellular macromolecule biosynthetic process 5 34 5248 24460 0.88 1 // LOC_Os03g26020 // LOC_Os03g26210 // LOC_Os03g26130 // LOC_Os03g26090 // LOC_Os03g26390
GO:0003676 F nucleic acid binding 14 34 8081 24460 0.2 1 // LOC_Os03g26020 // LOC_Os03g26290 // LOC_Os03g25980 // LOC_Os03g26390 // LOC_Os03g26630 // LOC_Os03g26229 // LOC_Os03g25960 // LOC_Os03g25970 // LOC_Os03g26704 // LOC_Os03g26570 // LOC_Os03g26560 // LOC_Os03g26130 // LOC_Os03g26010 // LOC_Os03g26329
GO:0005488 F binding 22 34 16899 24460 0.77 1 // LOC_Os03g26229 // LOC_Os03g26260 // LOC_Os03g26300 // LOC_Os03g26570 // LOC_Os03g26450 // LOC_Os03g26329 // LOC_Os03g26020 // LOC_Os03g26430 // LOC_Os03g25970 // LOC_Os03g25980 // LOC_Os03g26370 // LOC_Os03g26650 // LOC_Os03g26704 // LOC_Os03g26560 // LOC_Os03g26130 // LOC_Os03g26010 // LOC_Os03g26290 // LOC_Os03g26420 // LOC_Os03g25940 // LOC_Os03…
GO:0008270 F zinc ion binding 5 34 3877 24460 0.64 1 // LOC_Os03g26300 // LOC_Os03g26370 // LOC_Os03g26560 // LOC_Os03g26420 // LOC_Os03g26329
GO:0043167 F ion binding 6 34 5845 24460 0.86 1 // LOC_Os03g26650 // LOC_Os03g26420 // LOC_Os03g26370 // LOC_Os03g26300 // LOC_Os03g26560 // LOC_Os03g26329
GO:0016740 F transferase activity 5 34 6033 24460 0.95 1 // LOC_Os03g26020 // LOC_Os03g26390 // LOC_Os03g26620 // LOC_Os03g26090 // LOC_Os03g26530
GO:0046872 F metal ion binding 6 34 5637 24460 0.83 1 // LOC_Os03g26650 // LOC_Os03g26420 // LOC_Os03g26370 // LOC_Os03g26300 // LOC_Os03g26560 // LOC_Os03g26329
GO:0016787 F hydrolase activity 5 34 6088 24460 0.95 1 // LOC_Os03g26704 // LOC_Os03g26290 // LOC_Os03g26080 // LOC_Os03g26100 // LOC_Os03g26390
GO:0043169 F cation binding 6 34 5841 24460 0.86 1 // LOC_Os03g26650 // LOC_Os03g26420 // LOC_Os03g26370 // LOC_Os03g26300 // LOC_Os03g26560 // LOC_Os03g26329
GO:0003824 F catalytic activity 13 34 13462 24460 0.98 1 // LOC_Os03g26020 // LOC_Os03g26290 // LOC_Os03g26080 // LOC_Os03g26090 // LOC_Os03g26430 // LOC_Os03g26620 // LOC_Os03g25940 // LOC_Os03g26100 // LOC_Os03g26390 // LOC_Os03g26704 // LOC_Os03g26440 // LOC_Os03g26690 // LOC_Os03g26530
GO:0046914 F transition metal ion binding 5 34 4946 24460 0.85 1 // LOC_Os03g26300 // LOC_Os03g26370 // LOC_Os03g26560 // LOC_Os03g26420 // LOC_Os03g26329
GO:0005515 F protein binding 5 34 2836 24460 0.36 1 // LOC_Os03g26300 // LOC_Os03g26370 // LOC_Os03g26450 // LOC_Os03g26420 // LOC_Os03g26260
GO:0016020 C membrane 6 34 2185 24460 0.078 0.89 // LOC_Os03g25920 // LOC_Os03g25930 // LOC_Os03g26090 // LOC_Os03g26620 // LOC_Os03g26310 // LOC_Os03g26530
GO:0005622 C intracellular 6 34 4460 24460 0.6 1 // LOC_Os03g26090 // LOC_Os03g26229 // LOC_Os03g26310 // LOC_Os03g26450 // LOC_Os03g26010 // LOC_Os03g26210
GO:0005623 C cell 10 34 6353 24460 0.39 1 // LOC_Os03g25920 // LOC_Os03g25930 // LOC_Os03g26090 // LOC_Os03g26620 // LOC_Os03g26229 // LOC_Os03g26310 // LOC_Os03g26450 // LOC_Os03g26010 // LOC_Os03g26210 // LOC_Os03g26530
GO:0044464 C cell part 10 34 6353 24460 0.39 1 // LOC_Os03g25920 // LOC_Os03g25930 // LOC_Os03g26090 // LOC_Os03g26620 // LOC_Os03g26229 // LOC_Os03g26310 // LOC_Os03g26450 // LOC_Os03g26010 // LOC_Os03g26210 // LOC_Os03g26530
GO:0044424 C intracellular part 5 34 3831 24460 0.63 1 // LOC_Os03g26010 // LOC_Os03g26090 // LOC_Os03g26210 // LOC_Os03g26450 // LOC_Os03g26310
