# Supplementary material for: Genome-wide association study and candidate gene analysis of alkalinity tolerance in japonica rice germplasm at the seedling stage
Source: Rice (N Y). 2019 Apr 11;12:24. doi: 10.1186/s12284-019-0285-y (PMC6459459; doi:10.1186/s12284-019-0285-y)
Supplement: Supplementary file 7 — Table S5. RNA-seq dates of the genes in candidate region. (XLSX 12 kb) [file 12284_2019_285_MOESM7_ESM.xlsx]

## Sheet: Sheet1
Table S5 RNA-seq dates of the genes in candidate region
Gene_id	Caidao-T	Caidao-CK	log2FoldChange	padj	up or down	WD20342-T	WD20342-CK	log2FoldChange	padj	up or down
LOC_Os03g25920	563.731	50.5331	3.47971	0.0029317	up	163.848	186.21	-0.184573	1
LOC_Os03g25930	1.59891	23.6687	-3.88782	0.019907	down	5.00733	21.4033	-2.09572	0.47854
LOC_Os03g25940	371.747	1626.6	-2.12947	0.0093372	down	1078.2	1539.62	-0.513944	1
LOC_Os03g25960	173.245	3448.75	-4.31519	6.1169e-07	down	112.997	913.855	-3.01568	0.24565
LOC_Os03g25970	1394.47	702.182	0.989805	0.28976		1758.72	1179.82	0.575954	1
LOC_Os03g25980	489.629	360.078	0.443378	0.821		515.886	521.046	-0.0143586	1
LOC_Os03g25990	58.277	156.472	-1.4249	0.46419		112.358	72.7718	0.626646	1
LOC_Os03g26000	107.206	110.754	-0.0469788	1		152.656	190.034	-0.315975	1
LOC_Os03g26030	89.6909	165.685	-0.885406	0.48495		112.033	194.899	-0.798799	0.94976
LOC_Os03g26044	225.661	242.739	-0.105245	1		236.983	276.412	-0.222036	1
LOC_Os03g26080	462.641	443.089	0.0622975	1		1914.04	421.681	2.1824	0.00054386	up
LOC_Os03g26090	15.6763	96.0995	-2.61594	0.0096995	down	406.079	87.7212	2.21076	0.048495	up
LOC_Os03g26120	2.48734	1.21501	1.03363	1		0.579352	0.281293	1.04237	1
LOC_Os03g26130	0.258834	5.78709	-4.48274	0.005323	down	5.69219	5.75183	-0.015037	1
LOC_Os03g26200	175.756	274.22	-0.641761	0.63387		153.805	229.904	-0.57993	1
LOC_Os03g26210	234.079	45.4689	2.36404	0.0061229	up	53.8776	300.433	-2.47929	0.00094386	down
LOC_Os03g26220	24.638	25.0028	-0.021205	1		15.7036	28.1183	-0.840415	1
LOC_Os03g26229	0.426331	0.575945	-0.433959	1		49.1944	672.114	-3.77214	0.029708	down
LOC_Os03g26250	0	0.683996	0	1		0.267714	1.11109	-2.05321	1
LOC_Os03g26260	3.14708	1.18513	1.40897	0.80686		7.8697	4.56453	0.785843	1
LOC_Os03g26310	0.543159	4.34408	-2.9996	0.33245		0	0	NA	NA
LOC_Os03g26350	31.7035	44.1324	-0.477197	0.86346		0	0	NA	NA
LOC_Os03g26360	25.8159	63.6704	-1.30236	0.27732		0	0	NA	NA
LOC_Os03g26430	8.80101	38.4506	-2.12727	0.005733	down	97.7007	21.4073	2.19026	0.007175	up
LOC_Os03g26450	196.506	261.223	-0.410706	0.83287		199.649	270.14	-0.436241	1
LOC_Os03g26460	635.335	282.61	1.1687	0.25893		517.691	471.653	0.134367	1
LOC_Os03g26480	1.94418	0.575945	1.75516	0.91571		0.884249	2.44251	-1.46584	1
LOC_Os03g26490	75.7333	45.9017	0.722379	0.76003		66.7221	31.4404	1.08555	0.72238
LOC_Os03g26500	19.3248	126.317	-2.70852	0.0020754	down	0	0	NA	NA
